# Supplementary material for: Synchronous Improvement of Mechanical and Room-Temperature Damping Performance in Light-Weight Polyurethane Composites by a Simple Carbon-Coating Strategy
Source: Polymers (Basel). 2025 Jul 31;17(15):2115. doi: 10.3390/polym17152115 (PMC12349370; doi:10.3390/polym17152115)
Supplement: Supplementary file 1 [file polymers-17-02115-s001.zip]

Archive with 1 entries (1 files):
- polymers-3735157-supplementary.pdf
